# Supplementary material for: Surmounting a PCR challenge using a Contradictory matrix from the Theory of Inventive Problem Solving (TRIZ)
Source: Springerplus. 2016 Jan 20;5:56. doi: 10.1186/s40064-015-1577-3 (PMC4720617; doi:10.1186/s40064-015-1577-3)
Supplement: Supplementary file 2 — 10.1186/s40064-015-1577-3 Altshuller´s Contradiction Matrix and Forty Inventive Principles. Upon entering desired parameter (in green) and undesired property (in red), suggested solution appears with yellow background. [file 40064_2015_1577_MOESM2_ESM.xls]

## Sheet: Altshuller
				Altshuller Contradiction Matrix and Forty Inventive Principles
		Select the parameter you wish to improve and the parameter in conflict. Suggested principle(s) will appear below.
			Parameter to improve						Conflicting parameter
		Principles to be used

## Sheet: 39_Parameters
39 PARAMETERS
1 - Weight of moving object
2 - Weight of stationary object
3 - Length of moving object
4 - Length of stationary object
5 - Area of moving object
6 - Area of stationary object
7 - Volume of moving object
8 - Volume of stationary object
9 - Speed
10 - Force
11 - Tension, pressure
12 - Shape
13 - Stability of object
14 - Strength
15 - Durability of moving object
16 - Durability of stationary object
17 - Temperature
18 - Brightness
19 - Energy spent by moving object
20 - Energy spent by stationary object
21 - Power
22 - Waste of energy
23 - Waste of substance
24 - Loss of information
25 - Waste of time
26 - Amount of substance
27 - Reliability
28 - Accuracy of measurement
29 - Accuracy of manufacturing
30 - Harmful factors acting on object
31 - Harmful side effects
32 - Manufacturability
33 - Convenience of use
34 - Repairability
35 - Adaptability
36 - Complexity of device
37 - Complexity of control
38 - Level of automation
39 - Productivity

## Sheet: 39x39_Matrix
MATRIX
	Improve	26
	Conflict	21
	Lookup	35,	3	35
			0
			0
			0
			0
Table	Conflict
Improve	1 - Weight of moving object	2 - Weight of stationary object	3 - Length of moving object	4 - Length of stationary object	5 - Area of moving object	6 - Area of stationary object	7 - Volume of moving object	8 - Volume of stationary object	9 - Speed	10 - Force	11 - Tension, pressure	12 - Shape	13 - Stability of object	14 - Strength	15 - Durability of moving object	16 - Durability of stationary object	17 - Temperature	18 - Brightness	19 - Energy spent by moving object	20 - Energy spent by stationary object	21 - Power	22 - Waste of energy	23 - Waste of substance	24 - Loss of information	25 - Waste of time	26 - Amount of substance	27 - Reliability	28 - Accuracy of measurement	29 - Accuracy of manufacturing	30 - Harmful factors acting on object	31 - Harmful side effects	32 - Manufacturability	33 - Convenience of use	34 - Repairability	35 - Adaptability	36 - Complexity of device	37 - Complexity of control	38 - Level of automation	39 - Productivity
1 - Weight of moving object	50	60	15, 8, 29, 34	60	29, 17, 38, 34	60	29, 2, 40, 28	60	2, 8, 15, 38	8, 10, 18, 37	10, 36, 37, 40	10, 14, 35, 40	1, 35, 19, 39	28, 27, 18, 40	5, 34, 31, 35	60	6, 29, 4, 38	19, 1, 32	35, 12, 34, 31	60	12, 36, 18, 31	6, 2, 34, 19	5, 35, 3, 31	10, 24, 35	10, 35, 20, 28	3, 26, 18, 31	1, 3, 11, 27	28, 27, 35, 26	28, 35, 26, 18	22, 21, 18, 27	22, 35, 31, 39	27, 28, 1, 36	35, 3, 2, 24	2, 27, 28, 11	29, 5, 15, 8	26, 30, 36, 34	28, 29, 26, 32	26, 35, 18, 19	35, 3, 24, 37
2 - Weight of stationary object	60	50	60	10, 1, 29, 35	60	35, 30, 13, 2	60	5, 35, 14, 2	60	8, 10, 19, 35	13, 29, 10, 18	13, 10, 29, 14	26, 39, 1, 40	28, 2, 10, 27	60	2, 27, 19, 6	28, 19, 32, 22	19, 32, 35	60	18, 19, 28, 1	15, 19, 18, 22	18, 19, 28, 15	5, 8, 13, 30	10, 15, 35	10, 20, 35, 26	19, 6, 18, 26	10, 28, 8, 3	18, 26, 28	10, 1, 35, 17	2, 19, 22, 37	35, 22, 1, 39	28, 1, 9	6, 13, 1, 32	2, 27, 28, 11	19, 15, 29	1, 10, 26, 39	25, 28, 17, 15	2, 26, 35	1, 28, 15, 35
3 - Length of moving object	8, 15, 29, 34	60	50	60	15, 17, 4	60	7, 17, 4, 35	60	13, 4, 8	17, 10, 4	1, 8, 35	1, 8, 10, 29	1, 8, 15, 34	8, 35, 29, 34	19	60	10, 15, 19	32	8, 35, 24	60	1, 35	7, 2, 35, 39	4, 29, 23, 10	1, 24	15, 2, 29	29, 35	10, 14, 29, 40	28, 32, 4	10, 28, 29, 37	1, 15, 17, 24	17, 15	1, 29, 17	15, 29, 35, 4	1, 28, 10	14, 15, 1, 16	1, 19, 26, 24	35, 1, 26, 24	17, 24, 26, 16	14, 4, 28, 29
4 - Length of stationary object	60	35, 28, 40, 29	60	50	60	17, 7, 10, 40	60	35, 8, 2, 14	60	28, 1	1, 14, 35	13, 14, 15, 7	39, 37, 35	15, 14, 28, 26	60	1, 10, 35	3, 35, 38, 18	3, 25	60	60	12, 8	6, 28	10, 28, 24, 35	24, 26,	30, 29, 14	60	15, 29, 28	32, 28, 3	2, 32, 10	1, 18	60	15, 17, 27	2, 25	3	1, 35	1, 26	26	60	30, 14, 7, 26
5 - Area of moving object	2, 17, 29, 4	60	14, 15, 18, 4	60	50	60	7, 14, 17, 4	60	29, 30, 4, 34	19, 30, 35, 2	10, 15, 36, 28	5, 34, 29, 4	11, 2, 13, 39	3, 15, 40, 14	6, 3	60	2, 15, 16	15, 32, 19, 13	19, 32	60	19, 10, 32, 18	15, 17, 30, 26	10, 35, 2, 39	30, 26	26, 4	29, 30, 6, 13	29, 9	26, 28, 32, 3	2, 32	22, 33, 28, 1	17, 2, 18, 39	13, 1, 26, 24	15, 17, 13, 16	15, 13, 10, 1	15, 3	14, 1, 13	2, 36, 26, 18	14, 30, 28, 23	10, 26, 34, 2
6 - Area of stationary object	60	30, 2, 14, 18	60	26, 7, 9, 39	60	50	60	60	60	1, 18, 35, 36	10, 15, 36, 37	60	2, 38	40	60	2, 10, 19, 30	35, 39, 38	60	60	60	17, 32	17, 7, 30	10, 14, 18, 39	30, 16	10, 35, 4, 18	2, 18, 40, 4	32, 35, 40, 4	26, 28, 32, 3	2, 29, 18, 36	27, 2, 39, 35	22, 1, 40	40, 16	16, 4	16	15, 16	1, 18, 36	2, 35, 30, 18	23	10, 15, 17, 7
7 - Volume of moving object	2, 26, 29, 40	60	1, 7, 4, 35	60	1, 7, 4, 17	60	50	60	29, 4, 38, 34	15, 35, 36, 37	6, 35, 36, 37	1, 15, 29, 4	28, 10, 1, 39	9, 14, 15, 7	6, 35, 4	60	34, 39, 10, 18	2, 13, 10	35	60	35, 6, 13, 18	7, 15, 13, 16	36, 39, 34, 10	2, 22	2, 6, 34, 10	29, 30, 7	14, 1, 40, 11	25, 26, 28	25, 28, 2, 16	22, 21, 27, 35	17, 2, 40, 1	29, 1, 40	15, 13, 30, 12	10	15, 29	26, 1	29, 26, 4	35, 34, 16, 24	10, 6, 2, 34
8 - Volume of stationary object	60	35, 10, 19, 14	19, 14	35, 8, 2, 14	60	60	60	50	60	2, 18, 37	24, 35	7, 2, 35	34, 28, 35, 40	9, 14, 17, 15	60	35, 34, 38	35, 6, 4	60	60	60	30, 6	60	10, 39, 35, 34	60	35, 16, 32, 18	35, 3	2, 35, 16	60	35, 10, 25	34, 39, 19, 27	30, 18, 35, 4	35	60	1	60	1, 31	2, 17, 26	60	35, 37, 10, 2
9 - Speed	2, 28, 13, 38	60	13, 14, 8	60	29, 30, 34	60	7, 29, 34	60	50	13, 28, 15, 19	6, 18, 38, 40	35, 15, 18, 34	28, 33, 1, 18	8, 3, 26, 14	3, 19, 35, 5	60	28, 30, 36, 2	10, 13, 19	8, 15, 35, 38	60	19, 35, 38, 2	14, 20, 19, 35	10, 13, 28, 38	13, 26	60	10, 19, 29, 38	11, 35, 27, 28	28, 32, 1, 24	10, 28, 32, 25	1, 28, 35, 23	2, 24, 35, 21	35, 13, 8, 1	32, 28, 13, 12	34, 2, 28, 27	15, 10, 26	10, 28, 4, 34	3, 34, 27, 16	10, 18	60
10 - Force	8, 1, 37, 18	18, 13, 1, 28	17, 19, 9, 36	28, 1	19, 10, 15	1, 18, 36, 37	15, 9, 12, 37	2, 36, 18, 37	13, 28, 15, 12	50	18, 21, 11	10, 35, 40, 34	35, 10, 21	35, 10, 14, 27	19, 2	60	35, 10, 21	60	19, 17, 10	1, 16, 36, 37	19, 35, 18, 37	14, 15	8, 35, 40, 5	60	10, 37, 36	14, 29, 18, 36	3, 35, 13, 21	35, 10, 23, 24	28, 29, 37, 36	1, 35, 40, 18	13, 3, 36, 24	15, 37, 18, 1	1, 28, 3, 25	15, 1, 11	15, 17, 18, 20	26, 35, 10, 18	36, 37, 10, 19	2, 35	3, 28, 35, 37
11 - Tension, pressure	10, 36, 37, 40	13, 29, 10, 18	35, 10, 36	35, 1, 14, 16	10, 15, 36, 28	10, 15, 36, 37	6, 35, 10	35, 24	6, 35, 36	36, 35, 21	50	35, 4, 15, 10	35, 33, 2, 40	9, 18, 3, 40	19, 3, 27	60	35, 39, 19, 2	60	14, 24, 10, 37	60	10, 35, 14	2, 36, 25	10, 36, 3, 37	60	37, 36, 4	10, 14, 36	10, 13, 19, 35	6, 28, 25	3, 35	22, 2, 37	2, 33, 27, 18	1, 35, 16	11	2	35	19, 1, 35	2, 36, 37	35, 24	10, 14, 35, 37
12 - Shape	8, 10, 29, 40	15, 10, 26, 3	29, 34, 5, 4	13, 14, 10, 7	5, 34, 4, 10	60	14, 4, 15, 22	7, 2, 35	35, 15, 34, 18	35, 10, 37, 40	34, 15, 10, 14	50	33, 1, 18, 4	30, 14, 10, 40	14, 26, 9, 25	60	22, 14, 19, 32	13, 15, 32	2, 6, 34, 14	60	4, 6, 2	14	35, 29, 3, 5	60	14, 10, 34, 17	36, 22	10, 40, 16	28, 32, 1	32, 30, 40	22, 1, 2, 35	35, 1	1, 32, 17, 28	32, 15, 26	2, 13, 1	1, 15, 29	16, 29, 1, 28	15, 13, 39	15, 1, 32	17, 26, 34, 10
13 - Stability of object	21, 35, 2, 39	26, 39, 1, 40	13, 15, 1, 28	37	2, 11, 13	39	28, 10, 19, 39	34, 28, 35, 40	33, 15, 28, 18	10, 35, 21, 16	2, 35, 40	22, 1, 18, 4	50	17, 9, 15	13, 27, 10, 35	39, 3, 35, 23	35, 1, 32	32, 3, 27, 16	13, 19	27, 4, 29, 18	32, 35, 27, 31	14, 2, 39, 6	2, 14, 30, 40	60	35, 27	15, 32, 35	60	13	18	35, 24, 30, 18	35, 40, 27, 39	35, 19	32, 35, 30	2, 35, 10, 16	35, 30, 34, 2	2, 35, 22, 26	35, 22, 39, 23	1, 8, 35	23, 35, 40, 3
14 - Strength	1, 8, 40, 15	40, 26, 27, 1	1, 15, 8, 35	15, 14, 28, 26	3, 34, 40, 29	9, 40, 28	10, 15, 14, 7	9, 14, 17, 15	8, 13, 26, 14	10, 18, 3, 14	10, 3, 18, 40	10, 30, 35, 40	13, 17, 35	50	27, 3, 26	60	30, 10, 40	35, 19	19, 35, 10	35	10, 26, 35, 28	35	35, 28, 31, 40	60	29, 3, 28, 10	29, 10, 27	11, 3	3, 27, 16	3, 27	18, 35, 37, 1	15, 35, 22, 2	11, 3, 10, 32	32, 40, 25, 2	27, 11, 3	15, 3, 32	2, 13, 25, 28	27, 3, 15, 40	15	29, 35, 10, 14
15 - Durability of moving object	19, 5, 34, 31	60	2, 19, 9	60	3, 17, 19	60	10, 2, 19, 30	60	3, 35, 5	19, 2, 16	19, 3, 27	14, 26, 28, 25	13, 3, 35	27, 3, 10	50	60	19, 35, 39	2, 19, 4, 35	28, 6, 35, 18	60	19, 10, 35, 38	60	28, 27, 3, 18	10	20, 10, 28, 18	3, 35, 10, 40	11, 2, 13	3	3, 27, 16, 40	22, 15, 33, 28	21, 39, 16, 22	27, 1, 4	12, 27	29, 10, 27	1, 35, 13	10, 4, 29, 15	19, 29, 39, 35	6, 1	35, 17, 14, 19
16 - Durability of stationary object	60	6, 27, 19, 16	60	1, 40, 35	60	60	60	35, 34, 38	60	60	60	60	39, 3, 35, 23	60	60	50	19, 18, 36, 40	60	60	60	16	60	27, 16, 18, 38	10	28, 20, 10, 16	3, 35, 31	34, 27, 6, 40	10, 26, 24	60	17, 1, 40, 33	22	35, 1	1	1	2	60	25, 34, 6, 35	1	20, 10, 16, 38
17 - Temperature	36, 22, 6, 38	22, 35, 32	15, 19, 9	15, 19, 9	3, 35, 39, 18	35, 38	34, 39, 40, 18	35, 6, 4	2, 28, 36, 30	35, 10, 3, 21	35, 39, 19, 2	14, 22, 19, 32	1, 35, 32	10, 30, 22, 40	19, 13, 39	19, 18, 36, 40	50	32, 30, 21, 16	19, 15, 3, 17	60	2, 14, 17, 25	21, 17, 35, 38	21, 36, 29, 31	60	35, 28, 21, 18	3, 17, 30, 39	19, 35, 3, 10	32, 19, 24	24	22, 33, 35, 2	22, 35, 2, 24	26, 27	26, 27	4, 10, 16	2, 18, 27	2, 17, 16	3, 27, 35, 31	26, 2, 19, 16	15, 28, 35
18 - Brightness	19, 1, 32	2, 35, 32	19, 32, 16	60	19, 32, 26	60	2, 13, 10	60	10, 13, 19	26, 19, 6	60	32, 3	32, 3, 27	35, 19	2, 19, 6	60	32, 35, 19	50	32, 1, 19	32, 35, 1, 15	32	13, 16, 1, 6	13, 1	1, 6	19, 1, 26, 17	1, 19	60	11, 15, 32	3, 32	15, 19	35, 19, 32, 39	19, 35, 28, 26	28, 26, 19	15, 17, 13, 16	15, 1, 19	6, 32, 13	32, 15	2, 26, 10	2, 25, 16
19 - Energy spent by moving object	12, 18, 28, 31	60	12, 28	60	15, 19, 25	60	35, 13, 18	60	8, 35, 35	16, 26, 21, 2	23, 14, 25	12, 2, 29	19, 13, 17, 24	5, 19, 9, 35	28, 35, 6, 18	60	19, 24, 3, 14	2, 15, 19	50	60	6, 19, 37, 18	12, 22, 15, 24	35, 24, 18, 5	60	35, 38, 19, 18	34, 23, 16, 18	19, 21, 11, 27	3, 1, 32	60	1, 35, 6, 27	2, 35, 6	28, 26, 30	19, 35	1, 15, 17, 28	15, 17, 13, 16	2, 29, 27, 28	35, 38	32, 2	12, 28, 35
20 - Energy spent by stationary object	60	19, 9, 6, 27	60	60	60	60	60	60	60	36, 37	60	60	27, 4, 29, 18	35	60	60	60	19, 2, 35, 32	60	50	60	60	28, 27, 18, 31	60	60	3, 35, 31	10, 36, 23	60	60	10, 2, 22, 37	19, 22, 18	1, 4	60	60	60	60	19, 35, 16, 25	60	1, 6
21 - Power	8, 36, 38, 31	19, 26, 17, 27	1, 10, 35, 37	60	19, 38	17, 32, 13, 38	35, 6, 38	30, 6, 25	15, 35, 2	26, 2, 36, 35	22, 10, 35	29, 14, 2, 40	35, 32, 15, 31	26, 10, 28	19, 35, 10, 38	16	2, 14, 17, 25	16, 6, 19	16, 6, 19, 37	60	50	10, 35, 38	28, 27, 18, 38	10, 19	35, 20, 10, 6	4, 34, 19	19, 24, 26, 31	32, 15, 2	32, 2	19, 22, 31, 2	2, 35, 18	26, 10, 34	26, 35, 10	35, 2, 10, 34	19, 17, 34	20, 19, 30, 34	19, 35, 16	28, 2, 17	28, 35, 34
22 - Waste of energy	15, 6, 19, 28	19, 6, 18, 9	7, 2, 6, 13	6, 38, 7	15, 26, 17, 30	17, 7, 30, 18	7, 18, 23	7	16, 35, 38	36, 38	60	60	14, 2, 39, 6	26	60	60	19, 38, 7	1, 13, 32, 15	60	60	3, 38	50	35, 27, 2, 37	19, 1	10, 18, 32, 7	7, 18, 25	11, 10, 35	32	60	21, 22, 35, 2	21, 35, 2, 22	60	35, 32, 1	2, 19	60	7, 23	35, 3, 15, 23	2	28, 10, 29, 35
23 - Waste of substance	35, 6, 23, 40	35, 6, 22, 32	14, 29, 10, 39	10, 28, 24	35, 2, 10, 31	10, 18, 39, 31	1, 29, 30, 36	3, 39, 18, 31	10, 13, 28, 38	14, 15, 18, 40	3, 36, 37, 10	29, 35, 3, 5	2, 14, 30, 40	35, 28, 31, 40	28, 27, 3, 18	27, 16, 18, 38	21, 36, 39, 31	1, 6, 13	35, 18, 24, 5	28, 27, 12, 31	28, 27, 18, 38	35, 27, 2, 31	50	60	15, 18, 35, 10	6, 3, 10, 24	10, 29, 39, 35	16, 34, 31, 28	35, 10, 24, 31	33, 22, 30, 40	10, 1, 34, 29	15, 34, 33	32, 28, 2, 24	2, 35, 34, 27	15, 10, 2	35, 10, 28, 24	35, 18, 10, 13	35, 10, 18	28, 35, 10, 23
24 - Loss of information	10, 24, 35	10, 35, 5	1, 26	26	30, 26	30, 16	60	2, 22	26, 32	60	60	60	60	60	10	10	60	19	60	60	10, 19	19, 1	60	50	24, 26, 28, 32	24, 28, 35	10, 28, 23	60	60	22, 10, 1	10, 21, 22	32	27, 22	60	60	60	35, 33	35	13, 23, 15
25 - Waste of time	10, 20, 37, 35	10, 20, 26, 5	15, 2, 29	30, 24, 14, 5	26, 4, 5, 16	10, 35, 17, 4	2, 5, 34, 10	35, 16, 32, 18	60	10, 37, 36, 5	37, 36, 4	4, 10, 34, 17	35, 3, 22, 5	29, 3, 28, 18	20, 10, 28, 18	28, 20, 10, 16	35, 29, 21, 18	1, 19, 26, 17	35, 38, 19, 18	1	35, 20, 10, 6	10, 5, 18, 32	35, 18, 10, 39	24, 26, 28, 32	50	35, 38, 18, 16	10, 30, 4	24, 34, 28, 32	24, 26, 28, 18	35, 18, 34	35, 22, 18, 39	35, 28, 34, 4	4, 28, 10, 34	32, 1, 10	35, 28	6, 29	18, 28, 32, 10	24, 28, 35, 30	60
26 - Amount of substance	35, 6, 18, 31	27, 26, 18, 35	29, 14, 35, 18	60	15, 14, 29	2, 18, 40, 4	15, 20, 29	60	35, 29, 34, 28	35, 14, 3	10, 36, 14, 3	35, 14	15, 2, 17, 40	14, 35, 34, 10	3, 35, 10, 40	3, 35, 31	3, 17, 39	60	34, 29, 16, 18	3, 35, 31	35	7, 18, 25	6, 3, 10, 24	24, 28, 35	35, 38, 18, 16	50	18, 3, 28, 40	13, 2, 28	33, 3	35, 33, 29, 31	3, 35, 40, 39	29, 1, 35, 27	35, 29, 25, 10	2, 32, 10, 25	15, 3, 29	3, 13, 27, 10	3, 27, 29, 18	8, 35	13, 29, 3, 27
27 - Reliability	3, 8, 10, 40	3, 10, 8, 28	15, 9, 14, 4	15, 29, 28, 11	17, 10, 14, 16	32, 35, 40, 4	3, 10, 14, 24	2, 35, 24	21, 35, 11, 28	8, 28, 10, 3	10, 24, 35, 19	35, 1, 16, 11	60	11, 28	2, 35, 3, 25	34, 27, 6, 40	3, 35, 10	11, 32, 13	21, 11, 27, 19	36, 23	21, 11, 26, 31	10, 11, 35	10, 35, 29, 39	10, 28	10, 30, 4	21, 28, 40, 3	50	32, 3, 11, 23	11, 32, 1	27, 35, 2, 40	35, 2, 40, 26	60	27, 17, 40	1, 11	13, 35, 8, 24	13, 35, 1	27, 40, 28	11, 13, 27	1, 35, 29, 38
28 - Accuracy of measurement	32, 35, 26, 28	28, 35, 25, 26	28, 26, 5, 16	32, 28, 3, 16	26, 28, 32, 3	26, 28, 32, 3	32, 13, 6	60	28, 13, 32, 24	32, 2	6, 28, 32	6, 28, 32	32, 35, 13	28, 6, 32	28, 6, 32	10, 26, 24	6, 19, 28, 24	6, 1, 6032	3, 6, 32	60	3, 6, 32	26, 32, 27	10, 16, 31, 28	60	24, 34, 28, 32	2, 6, 32	5, 11, 1, 23	50	60	28, 24, 22, 26	3, 33, 39, 10	6, 35, 25, 18	1, 13, 17, 34	1, 32, 13, 11	13, 35, 2	27, 35, 10, 34	26, 24, 32, 28	28, 2, 10, 34	10, 34, 28, 32
29 - Accuracy of manufacturing	28, 32, 13, 18	28, 35, 27, 9	10, 28, 29, 37	2, 32, 10	28, 33, 29, 32	2, 29, 18, 36	32, 23, 2	25, 10, 35	10, 28, 32	28, 19, 34, 36	3, 35	32, 30, 40	30, 18	3, 27	3, 27, 40	60	19, 26	3, 32	32, 2	60	32, 2	13, 32, 2	35, 31, 10, 24	60	32, 26, 28, 18	32, 3	11, 32, 1	60	50	26, 28, 10, 36	4, 17, 34, 26	60	1, 32, 35, 23	25, 1	60	26, 2, 18	60	26, 28, 18, 23	10, 18, 32, 39
30 - Harmful factors acting on object	22, 21, 27, 39	2, 22, 13, 24	17, 1, 39, 4	1, 18	22, 1, 33, 28	27, 2, 39, 35	22, 23, 37, 35	34, 39, 19, 27	21, 22, 35, 28	13, 35, 39, 18	22, 2, 37	22, 1, 3, 35	35, 24, 30, 18	18, 35, 37, 1	22, 15, 33, 28	17, 1, 40, 33	22, 33, 35, 2	1, 19, 32, 13	1, 24, 6, 27	10, 2, 22, 37	19, 22, 31, 2	21, 22, 35, 2	33, 22, 19, 40	22, 10, 2	35, 18, 34	35, 33, 29, 31	27, 24, 2, 40	28, 33, 23, 26	26, 28, 10, 18	50	60	24, 35, 2	2, 25, 28, 39	35, 10, 2	35, 11, 22, 31	22, 19, 29, 40	22, 19, 29, 40	33, 3, 34	22, 35, 13, 24
31 - Harmful side effects	19, 22, 15, 39	35, 22, 1, 39	17, 15, 16, 22	60	17, 2, 18, 39	22, 1, 40	17, 2, 40	30, 18, 35, 4	35, 28, 3, 23	35, 28, 1, 40	2, 33, 27, 18	35, 1	35, 40, 27, 39	15, 35, 22, 2	15, 22, 33, 31	21, 39, 16, 22	22, 35, 2, 24	19, 24, 39, 32	2, 35, 6	19, 22, 18	2, 35, 18	21, 35, 2, 22	10, 1, 34	10, 21, 29	1, 22	3, 24, 39, 1	24, 2, 40, 39	3, 33, 26	4, 17, 34, 26	60	50	60	60	60	60	19, 1, 31	2, 21, 27, 1	2	22, 35, 18, 39
32 - Manufacturability	28, 29, 15, 16	1, 27, 36, 13	1, 29, 13, 17	15, 17, 27	13, 1, 26, 12	16, 4	13, 29, 1, 40	35	35, 13, 8, 1	35, 12	35, 19, 1, 37	1, 28, 13, 27	11, 13, 1	1, 3, 10, 32	27, 1, 4	35, 16	27, 26, 18	28, 24, 27, 1	28, 26, 27, 1	1, 4	27, 1, 12, 24	19, 35	15, 34, 33	32, 24, 18, 16	35, 28, 34, 4	35, 23, 1, 24	60	1, 35, 12, 18	60	24, 2	60	50	2, 5, 13, 16	35, 1, 11, 9	2, 13, 15	27, 26, 1	6, 28, 11, 1	8, 28, 1	35, 1, 10, 28
33 - Convenience of use	25, 2, 13, 15	6, 13, 1, 25	1, 17, 13, 12	60	1, 17, 13, 16	18, 16, 15, 39	1, 16, 35, 15	4, 18, 39, 31	18, 13, 34	28, 13, 35	2, 32, 12	15, 34, 29, 28	32, 35, 30	32, 40, 3, 28	29, 3, 8, 25	1, 16, 25	26, 27, 13	13, 17, 1, 24	1, 13, 24	60	35, 34, 2, 10	2, 19, 13	28, 32, 2, 24	4, 10, 27, 22	4, 28, 10, 34	12, 35	17, 27, 8, 40	25, 13, 2, 34	1, 32, 35, 23	2, 25, 28, 39	60	2, 5, 12	50	12, 26, 1, 32	15, 34, 1, 16	32, 26, 12, 17	60	1, 34, 12, 3	15, 1, 28
34 - Repairability	2, 27,35, 11	2, 27, 35, 11	1, 28, 10, 25	3, 18, 31	15, 13, 32	16, 25	25, 2, 35, 11	1	34, 9	1, 11, 10	13	1, 13, 2, 4	2, 35	11, 1, 2, 9	11, 29, 28, 27	1	4, 1	15, 1, 13	15, 1, 28, 16	60	15, 10, 32, 2	15, 1, 32, 19	2, 35, 34, 27	60	32, 1, 10, 25	2, 28, 10, 25	11, 10, 1, 16	10, 2, 13	25, 1	35, 10, 2, 16	60	1, 35, 11, 10	1, 12, 26, 15	50	7, 1, 4, 16	35, 1, 13, 11	60	34, 35, 7, 13	1, 32, 10
35 - Adaptability	1, 6, 15, 8	19, 15, 29, 16	35, 1, 29, 2	1, 35, 16	35, 30, 29, 7	15, 16	15, 35, 29	60	35, 10, 14	15, 17, 20	35, 16	15, 37, 1, 8	35, 30, 14	35, 3, 32, 6	13, 1, 35	2, 16	27, 2, 3, 35	6, 22, 26, 1	19, 35, 29, 13	60	19, 1, 29	18, 15, 1	15, 10, 2, 13	60	35, 28	3, 35, 15	35, 13, 8, 24	35, 5, 1, 10	60	35, 11, 32, 31	60	1, 13, 31	15, 34, 1, 16	1, 16, 7, 4	50	15, 29, 37, 28	1	27, 34, 35	35, 28, 6, 37
36 - Complexity of device	26, 30, 34, 36	2, 26, 35, 39	1, 19, 26, 24	26	14, 1, 13, 16	6, 36	34, 26, 6	1, 16	34, 10, 28	26, 16	19, 1, 35	29, 13, 28, 15	2, 22, 17, 19	2, 13, 28	10, 4, 28, 15	60	2, 17, 13	24, 17, 13	27, 2, 29, 28	60	20, 19, 30, 34	10, 35, 13, 2	35, 10, 28, 29	60	6, 29	13, 3, 27, 10	13, 35, 1	2, 26, 10, 34	26, 24, 32	22, 19, 29, 40	19, 1	27, 26, 1, 13	27, 9, 26, 24	1, 13	29, 15, 28, 37	50	15, 10, 37, 28	15, 1, 24	12, 17, 28
37 - Complexity of control	27, 26, 28, 13	6, 13, 28, 1	16, 17, 26, 24	26	2, 13, 18, 17	2, 39, 30, 16	29, 1, 4, 16	2, 18, 26, 31	3, 4, 16, 35	30, 28, 40, 19	35, 36, 37, 32	27, 13, 1, 39	11, 22, 39, 30	27, 3, 15, 28	19, 29, 39, 25	25, 34, 6, 35	3, 27, 35, 16	2, 24, 26	35, 38	19, 35, 16	18, 1, 16, 10	35, 3, 15, 19	1, 18, 10, 24	35, 33, 27, 22	18, 28, 32, 9	3, 27, 29, 18	27, 40, 28, 8	26, 24, 32, 28	60	22, 19, 29, 28	2, 21	5, 28, 11, 29	2, 5	12, 26	1, 15	15, 10, 37, 28	50	34, 21	35, 18
38 - Level of automation	28, 26, 18, 35	28, 26, 35, 10	14, 13, 17, 28	23	17, 14, 13	60	35, 13, 16	60	28, 1	2, 35	13, 35	15, 32, 1, 13	18, 1	25, 13	6, 9	60	26, 2, 19	8, 32, 19	2, 32, 13	60	28, 2, 27	23, 28	35, 10, 18, 5	35, 33	24, 28, 35, 30	35, 13	11, 27, 32	28, 26, 10, 34	28, 26, 18, 23	2, 33	2	1, 26, 13	1, 12, 34, 3	1, 35, 13	27, 4, 1, 35	15, 24, 10	34, 27, 25	50	5, 12, 35, 26
39 - Productivity	35, 26, 24, 37	28, 27, 15, 3	18, 4, 28, 38	30, 7, 14, 26	10, 26, 34, 31	10, 35, 17, 7	2, 6, 34, 10	35, 37, 10, 2	60	28, 15, 10, 36	10, 37, 14	14, 10, 34, 40	35, 3, 22, 39	29, 28, 10, 18	35, 10, 2, 18	20, 10, 16, 38	35, 21, 28, 10	26, 17, 19, 1	35, 10, 38, 19	1	35, 20, 10	28, 10, 29, 35	28, 10, 35, 23	13, 15, 23	60	35, 38	1, 35, 10, 38	1, 10, 34, 28	18, 10, 32, 1	22, 35, 13, 24	35, 22, 18, 39	35, 28, 2, 24	1, 28, 7, 10	1, 32, 10, 25	1, 35, 28, 37	12, 17, 28, 24	35, 18, 27, 2	5, 12, 35, 26	50

## Sheet: 40_Principles
	PRINCIPLES
1		1 Segmentation:	Divide object or system into scalable sections, make them easy to assemble, disassemble and modify. Optimize degree of segmentation.		35 Transforming physical or chemical properties:	Change physical state of object or system (e.g., to a gas, liquid, or solid), concentration, consistency, flexibility, temperature, pressure, or other parameters.
2		2 Extraction:	Separate an interfering (weak) part or property from object/system, and/or identify crucial (sufficient) parts or properties.
3		3 Local quality:	Exploit and/or increase heterogeneity of object, system or environment. Ensure each part functions in suitable conditions, and/or can fulfill a different useful and/or complementary function.
4		4 Asymmetry:	Introduce or increase asymmetry in the shape of object/system. Change shape or properties to suit external asymmetries.
5		5 Combination:	Bring together things that happen at the same time or place (merge, parallelize and/or consolidate). Make operations contiguous or parallel. Agglomerate objects or systems.
6		6 Universality:	Make parts of object or system perform multiple functions, eliminate needs for other parts, use standardized features.
7		7 Nesting dolls:	Place objects or systems sequentially inside others. Pass one part (dynamically) through a cavity in another.
8		8 Counterweight:	To counteract the weight of object/system, combine it with others that provide lift or exploit buoyancy/other environmental forces.
9		9 Prior counteraction:	Anticipation of negative effects; apply measures to control harmful effects of actions with both adverse and useful effects; create stresses in object/system that will oppose known undesirable stresses later.
10		10 Prior action:	Anticipate requirements. Adjust object/system (fully or partially) before essential. Pre-arrange objects or systems to optimize convenience and minimize delay.
11		11 Cushion in advance:	Anticipate failure. Prepare contingency measures to compensate for low reliability of object/system.
12		12 Equipotentiality:	Redesign object’s environment to raise or lower it, if necessary, or eliminate need to move it.
13		13 Inversion:	Invert action used to solve problem (e.g. heat instead of cool an object). Fix movable parts (or external environment), and make fixed parts movable. Turn the object (or process) 'upside down'.
14		14 Spheroidality or curvature:	Use curvilinear/spherical rather than rectilinear parts, surfaces or forms; rollers, balls, spirals or domes; shift from linear to rotary motion (or vice versa). Use centrifugal forces.
15		15 Dynamism:	Allow/design properties of object, environment, process or system to change in accordance with operating conditions. Divide object or system into parts that can move relative to each other, if it is rigid or inflexible make it movable or adaptive. Increase degree of free motion.
16		16 Partial or excessive action:	‘Slightly’ increase or decrease a procedure when perfect optimization is impossible or too expensive.
17		17 Moving to a new dimension:	If an object or system has or moves in a straight line or plane, consider use of dimensions or movements beyond the line/plane. Use multi-story rather than single-story arrangements, tilt or re-orient object/system, look at it from other angles, use other sides of given areas and/or other scales.
18		18 Mechanical vibration:	Cause object or system to oscillate or vibrate, or increase frequency. Use resonant frequencies, piezoelectric rather than mechanical vibrators, or combined ultrasonic and electromagnetic field oscillations.
19		19 Periodic action:	Use periodic or pulsating rather than continuous actions, or change periodic magnitudes or frequencies. Use pauses between impulses to perform a different action.
20		20 Continuity of action:	Make all parts of object/system work at full load, all the time. Eliminate all idle or intermittent actions or work.
21		21 Skipping, Rushing through:	Conduct destructive, harmful or hazardous process or operation rapidly.
22		22 Blessing in disguise:	Exploit harmful (particularly environmental) factors to resolve a problem, or amplify them so much that they are no longer harmful.
23		23 Feedback:	Introduce or modify strength of feedback (referring back, cross-checking) to improve action, process or system.
24		24 Intermediary:	Use an intermediary carrier or process. Merge one object or system temporarily with another that can be easily removed.
25		25 Self-service:	Make object or system serve itself by performing auxiliary functions (such as testing or maintenance). Use waste resources, energy, or substances.
26		26 Copying:	Use cheap, simpler copies rather than a scarce, fragile or expensive object or system. Replace object, system or process with an optical copy, and visible optical copies with infrared or ultraviolet copies. Look at things in another light.
27		27 Inexpensive disposable:	Replace expensive objects/systems with cheap substitutes, provided they have acceptable qualities.
28		28 Replacement of a mechanical system:	Replace mechanical systems with sensory (e.g. optical or acoustic) systems or electric, magnetic and electromagnetic fields. Change from static to movable fields, and unstructured to structured fields. Use fields in conjunction with field-activated (e.g., ferromagnetic) particles. Use natural phenomena.
29		29 Pneumatics or hydraulics:	Use gas and liquid parts of object/system (e.g., inflatable, liquid- or air-filled, hydrostatic or hydro-reactive parts) instead of solid parts.
30		30 Flexible films or membranes:	Use flexible shells and thin films instead of three-dimensional structures to separate, isolate, and protect sensitive samples/components in order to improve costs, space requirements and flexibility.
31		31 Porous materials:	Make object or system porous or add porous elements (inserts, coatings, etc.) for absorbing, filtering, and collecting liquids or gases that can be subsequently released in a controlled manner. Use pores, if already present, to introduce useful substance or function.
32		32 Changing the colour:	Change colour or transparency of an object, system or its environment. To improve observability use coloured additives or luminescent elements, and/or change emissivity of objects subject to radiant heating.
33		33 Homogeneity:	Make objects or systems interacting with a given object of the same material (or material with identical properties).
34		34 Recycling, discarding, and regenerating:	Discard portions of object or system that have fulfilled their functions (e.g. by dissolution, evaporation, etc.) or modify them during operation. Conversely, restore consumable parts directly in operation.
35		35 Transforming physical or chemical properties:	Change physical state of object or system (e.g., to a gas, liquid, or solid), concentration, consistency, flexibility, temperature, pressure, or other parameters.
36		36 Phase transition:	Use controlled expansion, evaporation, cooling, or shape changes for catalytic effect during phase transition (i.e. via changes in volume and heat absorption).
37		37 Thermal expansion:	Use thermal expansion or contraction of material (or multiple materials with different coefficients of thermal expansion).
38		38 Strong oxidants:	Replace air with oxygen-enriched air, pure oxygen, or ozone; expose air to ionizing radiation, replace standard air with oxygen-enriched air. Add an active ingredient.
39		39 Inert environment:	Replace normal environment with an inert one, add neutral parts or inert additives to an object or system.
40		40 Composite materials:	Change from uniform to composite or multiple materials for synergistic effects.
50		You should decide what you want!
60		All principles can be used
